# Supplementary material for: Mangostanin, a Xanthone Derived from Garcinia mangostana Fruit, Exerts Protective and Reparative Effects on Oxidative Damage in Human Keratinocytes
Source: Pharmaceuticals (Basel). 2022 Jan 11;15(1):84. doi: 10.3390/ph15010084 (PMC8780152; doi:10.3390/ph15010084)
Supplement: Supplementary file 1 [file pharmaceuticals-15-00084-s001.zip]

Archive with 1 entries (1 files):
- pharmaceuticals-1450636-supplementary.pdf
